# Supplementary material for: The Impact of Non-Concentrated Storage on the Centrifugation Yield of Microchloropsis gaditana: A Pilot-Scale Study
Source: Life (Basel). 2024 Jan 17;14(1):131. doi: 10.3390/life14010131 (PMC10821389; doi:10.3390/life14010131)
Supplement: Supplementary file 1 [file life-14-00131-s001.zip]

Archive with 1 entries (1 files):
- life-2705324-supplementary.pdf
